# Supplementary material for: Evidence of the CH···O HydrogenBonding in Imidazolium-Based Ionic Liquids from Far-Infrared Spectroscopy Measurements and DFT Calculations
Source: Int J Mol Sci. 2021 Jun 7;22(11):6155. doi: 10.3390/ijms22116155 (PMC8201385; doi:10.3390/ijms22116155)
Supplement: Supplementary file 1 [file ijms-22-06155-s001.zip]

Archive with 1 entries (1 files):
- ijms-1237284-supplementary.pdf
